# Supplementary material for: Exploring the Effects of Vitamin D and Vitamin A Levels on the Response to COVID-19 Vaccine
Source: Vaccines (Basel). 2023 Sep 21;11(9):1509. doi: 10.3390/vaccines11091509 (PMC10535137; doi:10.3390/vaccines11091509)
Supplement: Supplementary file 1 [file vaccines-11-01509-s001.zip]

Archive with 1 entries (1 files):
- vaccines-2579630-supplementary.pdf
